# Supplementary material for: TST Score Helper: An Open-Source Graphical User Interface for Assisted Manual Scoring of the Tail Suspension Test
Source: eNeuro. 2026 Apr 8;13(4):ENEURO.0318-25.2026. doi: 10.1523/ENEURO.0318-25.2026 (PMC13080431; doi:10.1523/ENEURO.0318-25.2026)
Supplement: Data 1 — TSTScoreHelper MATLAB script. Download Data 1, ZIP file. [file eneuro-13-ENEURO.0318-25.2026-s004.zip]

Archive with 1 entries (1 files):
- TSTScoreHelper.m
