# Supplementary material for: TST Score Helper: An Open-Source Graphical User Interface for Assisted Manual Scoring of the Tail Suspension Test
Source: eNeuro. 2026 Apr 8;13(4):ENEURO.0318-25.2026. doi: 10.1523/ENEURO.0318-25.2026 (PMC13080431; doi:10.1523/ENEURO.0318-25.2026)
Supplement: Data 3 — Standalone program installer for Mac. Download Data 3, ZIP file. [file eneuro-13-ENEURO.0318-25.2026-s006.zip › TSTScoreHelperInstallerMac.app/Contents/Resources/application/run_TSTScoreHelper.sh]

#!/bin/sh
# script for execution of deployed applications
#
# Sets up the MATLAB Runtime environment for the current $ARCH and executes 
# the specified command.
#
exe_name=$0
exe_dir=`dirname "$0"`
echo "------------------------------------------"
if [ "x$1" = "x" ]; then
  echo Usage:
  echo    $0 \<deployedMCRroot\> args
else
  echo Setting up environment variables
  MCRROOT="$1"
  echo ---
  DYLD_LIBRARY_PATH=.:${MCRROOT}/runtime/maca64 ;
  DYLD_LIBRARY_PATH=${DYLD_LIBRARY_PATH}:${MCRROOT}/bin/maca64 ;
  DYLD_LIBRARY_PATH=${DYLD_LIBRARY_PATH}:${MCRROOT}/sys/os/maca64;
  export DYLD_LIBRARY_PATH;
  echo DYLD_LIBRARY_PATH is ${DYLD_LIBRARY_PATH};
  shift 1
  args=
  while [ $# -gt 0 ]; do
      token=$1
      args="${args} \"${token}\"" 
      shift
  done
  eval "\"${exe_dir}/TSTScoreHelper.app/Contents/MacOS/TSTScoreHelper\"" $args
fi
exit
