# Supplementary material for: TST Score Helper: An Open-Source Graphical User Interface for Assisted Manual Scoring of the Tail Suspension Test
Source: eNeuro. 2026 Apr 8;13(4):ENEURO.0318-25.2026. doi: 10.1523/ENEURO.0318-25.2026 (PMC13080431; doi:10.1523/ENEURO.0318-25.2026)
Supplement: Data 3 — Standalone program installer for Mac. Download Data 3, ZIP file. [file eneuro-13-ENEURO.0318-25.2026-s006.zip › TSTScoreHelperInstallerMac.app/Contents/Resources/application/TSTScoreHelper.app/Contents/Info.plist]

<?xml version="1.0" encoding="UTF-8"?>
<!DOCTYPE plist PUBLIC "-//Apple//DTD PLIST 1.0//EN" "http://www.apple.com/DTDs/PropertyList-1.0.dtd">
<plist version="1.0">
<dict>
	<key>CFBundleDevelopmentRegion</key>
	<string>English</string>
	<key>CFBundleExecutable</key>
	<string>prelaunch</string>
	<key>CFBundleIconFile</key>
	<string>membrane.icns</string>
	<key>CFBundleIdentifier</key>
	<string>TSTScoreHelper</string>
	<key>CFBundleInfoDictionaryVersion</key>
	<string>6.0</string>
	<key>CFBundleName</key>
	<string>TSTScoreHelper</string>
	<key>CFBundlePackageType</key>
	<string>APPL</string>
	<key>CFBundleShortVersionString</key>
	<string>1.0.0.0</string>
	<key>CFBundleSignature</key>
	<string>TSTScoreHelper</string>
	<key>CFBundleVersion</key>
	<string>1</string>
	<key>CFBundleVersionString</key>
	<string>1.0.0.0</string>
	<key>CFResourcesFileMapped</key>
	<true/>
	<key>LSMinimumSystemVersion</key>
	<string>12.0.0</string>
	<key>NSCameraUsageDescription</key>
	<string>This app requires camera access to capture photos</string>
	<key>NSMainNibFile</key>
	<string>MainMenu</string>
	<key>NSMicrophoneUsageDescription</key>
	<string>This app requires microphone access to capture sound</string>
	<key>NSPrincipalClass</key>
	<string>NSApplication</string>
</dict>
</plist>
