# Supplementary material for: TST Score Helper: An Open-Source Graphical User Interface for Assisted Manual Scoring of the Tail Suspension Test
Source: eNeuro. 2026 Apr 8;13(4):ENEURO.0318-25.2026. doi: 10.1523/ENEURO.0318-25.2026 (PMC13080431; doi:10.1523/ENEURO.0318-25.2026)
Supplement: Data 3 — Standalone program installer for Mac. Download Data 3, ZIP file. [file eneuro-13-ENEURO.0318-25.2026-s006.zip › TSTScoreHelperInstallerMac.app/Contents/Resources/application/TSTScoreHelper.app/Contents/Resources/TSTScoreHelper_mcr/.matlab/matlab.prf]

#MATLAB Preferences
#Tue Mar 04 09:39:57 EST 2025
DeploytoollastOpenFile=S
RLHiddenB2_WB_2014b_1=I16376
CommandWindowClearConfirmation=Btrue
pCompilerOpenOutputFolder=Btrue
ReplaceMatchCase=Bfalse
ReplaceSearchText=Serror
RLPrevInitB2_WB_2014b_1=Btrue
EditorMCodeFoldCollapseFileOpenhelp-comments=Bfalse
EditorMCodeFoldEnabledhelp-comments=Btrue
CopyOptions.HonorCOPrefs=I0
RLWidthB2_WB_2014b_1_1=I130
RLWidthB2_WB_2014b_1_0=I148
LimitSearchToSelection=Bfalse
RLPrevInitB2_null=Btrue
RLOrderB2_WB_2014b_1=S0:1:
ReplaceText6=S
ReplaceText5=S
ReplaceText8=S
ReplaceText7=S
ReplaceText2=S"
ReplaceText4=S
ReplaceSearchText20=SMale
ReplaceText3=SMale
ReplaceText9=S
ReplaceSearchText19=SFemale
ReplaceSearchText18=Sa
ReplaceText=S
ReplaceSearchText11=Splot
ReplaceSearchText10=Sfigure
ReplaceSearchText13=Sfemales
ReplaceSearchText12=Sdisp
ReplaceSearchText15=S'
ReplaceSearchText14=Sfile_name
ReplaceSearchText17=Stext
ReplaceSearchText16=Saxis
TextPrintingPrinterName=SBUCKLEY-LAB-PRINTER.BME.EMORY.EDU
ReplaceSearchText9=Sreadframe
MatlabExitConfirm=Bfalse
RLOrderB2_VE_2014b_1=S0:1:
ReplaceSearchText2=Snext
ReplaceSearchText3=SplayVideo
ReplaceSearchText4=SplayVideoSimplified
ReplaceSearchText5=Sj
ReplaceSearchText6=Sshowframe
ReplaceSearchText7=SaxisTitle
ReplaceSearchText8=Sdisplay
DeploytoolrecentProjects=S/Users/sydneytriplett/Downloads/Data/Tail Suspension Test/TST ReScore Paper/TSTAppTest.prj;/Users/sydneytriplett/Downloads/Data/Tail Suspension Test/TST ReScore Paper/untitled1.prj;/Users/sydneytriplett/Documents/MATLAB/untitled1.prj
RLHiddenB2_VE_2014b_1=I8184
EditorOtherEditor=S
HasAppendedMlxToFileExtensionsKey=Btrue
ReplaceWordWrap=Btrue
RLWidthB2_VE_2014b_1_0=I241
RLWidthB2_VE_2014b_1_1=I401
ReplaceText18=S
ReplaceText19=S
ReplaceText16=S
ReplaceText17=S
ReplaceText14=S
ReplaceText15=S
ReplaceWholeWord=Bfalse
ReplaceText12=S
ReplaceText13=S
ReplaceText10=S
ReplaceText11=S
ReplaceText20=S
EditorMRU2=S/Users/sydneytriplett/Downloads/Data/Tail Suspension Test/TST ReScore Paper/start_screen.m
EditorMRU1=S/Users/sydneytriplett/Downloads/Data/Tail Suspension Test/TST ReScore Paper/Functions/scoreFigure.m
RLPrevInitB2_VE_2014b_1=Btrue
EditorMRU4=S/Users/sydneytriplett/Downloads/Data/Tail Suspension Test/TST ReScore Paper/Functions/scoreTable.m
EditorMRU3=S/Users/sydneytriplett/Downloads/Data/Tail Suspension Test/TST ReScore Paper/Functions/playVideo.m
EditorMRU6=S/Volumes/buckley-lab/Projects/Animal TBI Studies/Data/Transgenic Mice/Chronic Timepoint/Rotarod/Rotarod_graphing.m
EditorMRU5=S/Users/sydneytriplett/Downloads/Data/Transgenic Mice/Chronic Timepoint/Novel Object Recognition/NOR_frequency_cumulative_figs.m
EditorMRU8=S/Users/sydneytriplett/Downloads/Data/Transgenic Mice/Chronic Timepoint/Optic Nerves/optic_nerves_contrast.m
EditorMRU7=S/Users/sydneytriplett/Downloads/Data/Transgenic Mice/Chronic Timepoint/CBF/CBF_graphing_transmice_relative_change.m
