# Supplementary material for: TST Score Helper: An Open-Source Graphical User Interface for Assisted Manual Scoring of the Tail Suspension Test
Source: eNeuro. 2026 Apr 8;13(4):ENEURO.0318-25.2026. doi: 10.1523/ENEURO.0318-25.2026 (PMC13080431; doi:10.1523/ENEURO.0318-25.2026)
Supplement: Data 3 — Standalone program installer for Mac. Download Data 3, ZIP file. [file eneuro-13-ENEURO.0318-25.2026-s006.zip › TSTScoreHelperInstallerMac.app/Contents/Resources/ApplicationInstallerManifest.xml]

<?xml version="1.0" encoding="UTF-8" standalone="no" ?>
<ApplicationInstallerManifest>
  <DefaultInstallationDirectory>/Applications/TSTScoreHelper</DefaultInstallationDirectory>
  <ApplicationName>TSTScoreHelper</ApplicationName>
  <ExecutableName>application/</ExecutableName>
  <GUID>3e1b5c2f-cd3a-472c-9d6d-f389ea06250a</GUID>
  <ApplicationIcon>icon_48.png</ApplicationIcon>
  <Logo>temp_default_logo.png</Logo>
  <Version>1.0</Version>
  <InstallationNotes>In the following directions, replace MR/R2025a by the directory on the target machine where MATLAB is installed, or MR by the directory where the MATLAB Runtime is installed.

If the environment variable DYLD_LIBRARY_PATH is undefined, set it to the following string:

MR/R2025a/runtime/maca64:MR/R2025a/sys/os/maca64:MR/R2025a/bin/maca64

If it is defined, set it to the following:

${DYLD_LIBRARY_PATH}:MR/R2025a/runtime/maca64:MR/R2025a/sys/os/maca64:MR/R2025a/bin/maca64


</InstallationNotes>
  <WelcomePanelText>TSTScoreHelper 1.0</WelcomePanelText>
  <MCRProducts>
    <MCRProduct>
      <ExternalProductIdentifier>35000</ExternalProductIdentifier>
    </MCRProduct>
    <MCRProduct>
      <ExternalProductIdentifier>35002</ExternalProductIdentifier>
    </MCRProduct>
    <MCRProduct>
      <ExternalProductIdentifier>35003</ExternalProductIdentifier>
    </MCRProduct>
    <MCRProduct>
      <ExternalProductIdentifier>35010</ExternalProductIdentifier>
    </MCRProduct>
    <MCRProduct>
      <ExternalProductIdentifier>35117</ExternalProductIdentifier>
    </MCRProduct>
  </MCRProducts>
</ApplicationInstallerManifest>
