# Supplementary material for: TST Score Helper: An Open-Source Graphical User Interface for Assisted Manual Scoring of the Tail Suspension Test
Source: eNeuro. 2026 Apr 8;13(4):ENEURO.0318-25.2026. doi: 10.1523/ENEURO.0318-25.2026 (PMC13080431; doi:10.1523/ENEURO.0318-25.2026)
Supplement: Data 3 — Standalone program installer for Mac. Download Data 3, ZIP file. [file eneuro-13-ENEURO.0318-25.2026-s006.zip › TSTScoreHelperInstallerMac.app/Contents/Resources/installAgentURL.txt]

https://ssd.mathworks.com/supportfiles/downloads/R2025a/Release/1/deployment_files/installagent/complete/maca64/InstallAgent_R2025a_Update_1_maca64.zip
