# Supplementary material for: TST Score Helper: An Open-Source Graphical User Interface for Assisted Manual Scoring of the Tail Suspension Test
Source: eNeuro. 2026 Apr 8;13(4):ENEURO.0318-25.2026. doi: 10.1523/ENEURO.0318-25.2026 (PMC13080431; doi:10.1523/ENEURO.0318-25.2026)
Supplement: Data 4 — Template spreadsheet for score mode. Download Data 4, CSV file. [file eneuro-13-ENEURO.0318-25.2026-s007.csv]

video_filepath
/Users/sydney/Downloads/Tail Suspension Test/Data/Videos/Movie 1.mp4
/Users/sydney/Downloads/Tail Suspension Test/Data/Videos/Movie 2.mp4
