# Supplementary material for: TST Score Helper: An Open-Source Graphical User Interface for Assisted Manual Scoring of the Tail Suspension Test
Source: eNeuro. 2026 Apr 8;13(4):ENEURO.0318-25.2026. doi: 10.1523/ENEURO.0318-25.2026 (PMC13080431; doi:10.1523/ENEURO.0318-25.2026)
Supplement: Data 5 — Template spreadsheet for rescore mode. Download Data 5, CSV file. [file eneuro-13-ENEURO.0318-25.2026-s008.csv]

video_filepath	score_1_filepath	score_2_filepath
/Users/sydney/Downloads/Tail Suspension Test/Data/ExampleVideo1.mp4	/Users/sydney/Downloads/Tail Suspension Test/Data/ExampleVideo1/ExampleVideo1_score_example1.csv	/Users/sydney/Downloads/Tail Suspension Test/Data/ExampleVideo1/ExampleVideo1_score_example2.csv
/Users/sydney/Downloads/Tail Suspension Test/Data/ExampleVideo2.mp4	/Users/sydney/Downloads/Tail Suspension Test/Data/ExampleVideo2/ExampleVideo2_score_example1.csv	/Users/sydney/Downloads/Tail Suspension Test/Data/ExampleVideo2/ExampleVideo2_score_example2.csv
