# Supplementary material for: TST Score Helper: An Open-Source Graphical User Interface for Assisted Manual Scoring of the Tail Suspension Test
Source: eNeuro. 2026 Apr 8;13(4):ENEURO.0318-25.2026. doi: 10.1523/ENEURO.0318-25.2026 (PMC13080431; doi:10.1523/ENEURO.0318-25.2026)
Supplement: Data 7 — Example score result 1 for example video 1 (Movie 1). Download Data 7, CSV file. [file eneuro-13-ENEURO.0318-25.2026-s010.csv]

Mobility_state	Mark_frames	Interval_frames	Mark_sec	Interval_sec
1	1419	1419	56.78	56.78
0	1443	24	57.74	0.96
1	1555	112	62.22	4.48
0	1570	15	62.82	0.6
1	1671	101	66.87	4.04
0	1763	92	70.55	3.68
1	1831	68	73.27	2.72
0	1875	44	75.03	1.76
1	2139	264	85.59	10.56
0	2221	82	88.87	3.28
1	2280	59	91.23	2.36
0	2431	151	97.28	6.04
1	2578	147	103.16	5.88
0	2660	82	106.44	3.28
1	2687	27	107.52	1.08
0	2723	36	108.96	1.44
1	2760	37	110.44	1.48
0	2887	127	115.52	5.08
1	3020	133	120.85	5.32
0	3058	38	122.37	1.52
1	3149	91	126.01	3.64
0	3587	438	143.53	17.53
1	3749	162	150.02	6.48
0	3914	165	156.62	6.6
1	3997	83	159.94	3.32
0	4088	91	163.58	3.64
1	4204	116	168.22	4.64
0	4432	228	177.35	9.12
1	4657	225	186.35	9
0	5082	425	203.36	17.01
1	5197	115	207.96	4.6
0	6111	914	244.53	36.57
1	6209	98	248.45	3.92
0	6443	234	257.82	9.36
1	6455	12	258.3	0.48
0	6653	198	266.22	7.92
1	7144	491	285.87	19.65
0	7292	148	291.79	5.92
1	7421	129	296.95	5.16
0	7671	250	306.96	10
1	8053	382	322.24	15.29
0	8141	88	325.76	3.52
1	8262	121	330.6	4.84
0	8294	32	331.89	1.28
1	8352	58	334.21	2.32
0	8404	52	336.29	2.08
1	8453	49	338.25	1.96
0	8520	67	340.93	2.68
1	8691	171	347.77	6.84
0	8710	19	348.53	0.76
1	8753	43	350.25	1.72
0	8861	108	354.57	4.32
1	8886	25	355.57	1
0	9013	127	360.66	5.08
