# Supplementary material for: TST Score Helper: An Open-Source Graphical User Interface for Assisted Manual Scoring of the Tail Suspension Test
Source: eNeuro. 2026 Apr 8;13(4):ENEURO.0318-25.2026. doi: 10.1523/ENEURO.0318-25.2026 (PMC13080431; doi:10.1523/ENEURO.0318-25.2026)
Supplement: Data 8 — Example score result 2 for example video 1 (Movie 1). Download Data 8, CSV file. [file eneuro-13-ENEURO.0318-25.2026-s011.csv]

Mobility_state	Mark_frames	Interval_frames	Mark_sec	Interval_sec
1	1563	1563	62.54	62.54
0	1574	11	62.98	0.44
1	1688	114	67.55	4.56
0	1764	76	70.59	3.04
1	1824	60	72.99	2.4
0	1894	70	75.79	2.8
1	2125	231	85.03	9.24
0	2217	92	88.71	3.68
1	2265	48	90.63	1.92
0	2431	166	97.28	6.64
1	2574	143	103	5.72
0	2655	81	106.24	3.24
1	2694	39	107.8	1.56
0	2725	31	109.04	1.24
1	2771	46	110.88	1.84
0	2880	109	115.24	4.36
1	3033	153	121.37	6.12
0	3065	32	122.65	1.28
1	3157	92	126.33	3.68
0	3585	428	143.45	17.13
1	3752	167	150.14	6.68
0	3916	164	156.7	6.56
1	3994	78	159.82	3.12
0	4091	97	163.7	3.88
1	4192	101	167.74	4.04
0	4441	249	177.71	9.96
1	4554	113	182.23	4.52
0	4568	14	182.79	0.56
1	4691	123	187.71	4.92
0	5087	396	203.56	15.85
1	5196	109	207.92	4.36
0	6123	927	245.01	37.09
1	6213	90	248.61	3.6
0	6642	429	265.78	17.17
1	7046	404	281.95	16.17
0	7253	207	290.23	8.28
1	7423	170	297.03	6.8
0	7686	263	307.56	10.52
1	7877	191	315.2	7.64
0	7895	18	315.92	0.72
1	8051	156	322.16	6.24
0	8149	98	326.08	3.92
1	8232	83	329.4	3.32
0	8317	85	332.81	3.4
1	8340	23	333.73	0.92
0	8521	181	340.97	7.24
1	8676	155	347.17	6.2
0	9013	337	360.66	13.49
