# Supplementary material for: TST Score Helper: An Open-Source Graphical User Interface for Assisted Manual Scoring of the Tail Suspension Test
Source: eNeuro. 2026 Apr 8;13(4):ENEURO.0318-25.2026. doi: 10.1523/ENEURO.0318-25.2026 (PMC13080431; doi:10.1523/ENEURO.0318-25.2026)
Supplement: Data 9 — Example score result 1 for example video 2 (Movie 2). Download Data 9, CSV file. [file eneuro-13-ENEURO.0318-25.2026-s012.csv]

Mobility_state	Mark_frames	Interval_frames	Mark_sec	Interval_sec
1	591	591	23.65	23.65
0	605	14	24.21	0.56
1	2229	1624	89.18	64.98
0	2262	33	90.5	1.32
1	2385	123	95.43	4.92
0	2399	14	95.99	0.56
1	2711	312	108.47	12.48
0	2753	42	110.15	1.68
1	3066	313	122.67	12.52
0	3173	107	126.95	4.28
1	3288	115	131.56	4.6
0	3310	22	132.44	0.88
1	3742	432	149.72	17.28
0	3776	34	151.08	1.36
1	3859	83	154.4	3.32
0	3909	50	156.4	2
1	4918	1009	196.77	40.37
0	4936	18	197.49	0.72
1	5075	139	203.05	5.56
0	5147	72	205.94	2.88
1	5252	105	210.14	4.2
0	5273	21	210.98	0.84
1	5925	652	237.06	26.09
0	5947	22	237.94	0.88
1	6287	340	251.55	13.6
0	6333	46	253.39	1.84
1	7267	934	290.76	37.37
0	7295	28	291.88	1.12
1	7509	214	300.44	8.56
0	7540	31	301.68	1.24
1	7668	128	306.8	5.12
0	7690	22	307.68	0.88
1	8213	523	328.61	20.93
0	8241	28	329.73	1.12
1	8466	225	338.73	9
0	8570	104	342.89	4.16
1	8910	340	356.5	13.6
0	8935	25	357.5	1
1	9014	79	360.66	3.16
