# Supplementary material for: TST Score Helper: An Open-Source Graphical User Interface for Assisted Manual Scoring of the Tail Suspension Test
Source: eNeuro. 2026 Apr 8;13(4):ENEURO.0318-25.2026. doi: 10.1523/ENEURO.0318-25.2026 (PMC13080431; doi:10.1523/ENEURO.0318-25.2026)
Supplement: Data 10 — Example score result 2 for example video 2 (Movie 2). Download Data 10, CSV file. [file eneuro-13-ENEURO.0318-25.2026-s013.csv]

Mobility_state	Mark_frames	Interval_frames	Mark_sec	Interval_sec
1	1505	1505	60.22	60.22
0	1520	15	60.82	0.6
1	1626	106	65.06	4.24
0	1688	62	67.54	2.48
1	1800	112	72.02	4.48
0	1814	14	72.58	0.56
1	2047	233	81.9	9.32
0	2091	44	83.66	1.76
1	2253	162	90.14	6.48
0	2263	10	90.54	0.4
1	2377	114	95.11	4.56
0	2400	23	96.03	0.92
1	3079	679	123.19	27.17
0	3164	85	126.59	3.4
1	3216	52	128.67	2.08
0	3252	36	130.12	1.44
1	3301	49	132.08	1.96
0	3324	23	133	0.92
1	3757	433	150.32	17.32
0	3776	19	151.08	0.76
1	3877	101	155.12	4.04
0	3915	38	156.64	1.52
1	4906	991	196.29	39.65
0	4926	20	197.09	0.8
1	5074	148	203.01	5.92
0	5177	103	207.14	4.12
1	5246	69	209.9	2.76
0	5274	28	211.02	1.12
1	5926	652	237.1	26.09
0	5959	33	238.42	1.32
1	6273	314	250.99	12.56
0	6331	58	253.31	2.32
1	7259	928	290.44	37.13
0	7305	46	292.28	1.84
1	7512	207	300.56	8.28
0	7541	29	301.72	1.16
1	8211	670	328.53	26.81
0	8244	33	329.85	1.32
1	8462	218	338.57	8.72
0	8588	126	343.61	5.04
1	8915	327	356.7	13.08
0	8936	21	357.54	0.84
1	9014	78	360.66	3.12
